# Supplementary material for: Autonomous Spiral Motion by a Small-Type Robot on an Obstacle-Available Surface
Source: Micromachines (Basel). 2021 Apr 1;12(4):375. doi: 10.3390/mi12040375 (PMC8066120; doi:10.3390/mi12040375)
Supplement: Supplementary file 1 [file micromachines-12-00375-s001.zip]

Archive with 1 entries (1 files):
- micromachines-1148890-supplementary.mp4
